# Supplementary material for: Atrial septal defect closure as second-line therapy in refractory heart failure: a successful case report in a 6-year-old child with phosphoglucomutase 1 deficiency (PGM1-CDG)
Source: Eur Heart J Case Rep. 2025 Nov 6;9(11):ytaf583. doi: 10.1093/ehjcr/ytaf583 (PMC12644980; doi:10.1093/ehjcr/ytaf583)
Supplement: ytaf583_Supplementary_Data [file ytaf583_supplementary_data.zip]

Archive with 2 entries (2 files):
- Video clip 1.mp4
- Video clip 2.mp4
